# Supplementary material for: A longitudinal systems immunologic investigation of acute Zika virus infection in an individual infected while traveling to Caracas, Venezuela
Source: PLoS Negl Trop Dis. 2018 Dec 31;12(12):e0007053. doi: 10.1371/journal.pntd.0007053 (PMC6329527; doi:10.1371/journal.pntd.0007053)
Supplement: S1 Table — (XLS) [file pntd.0007053.s005.xls]

## Sheet: ZIKA.NFL.436.OG.annotation4Aaro
Table S1. List of 435 publicly available ZIKA sequences used for phylogenetic analysis with (column A) Area of origin, (column B) country of origin, (column C ) GenBank accession number, (column D) year of collection.
Area	country	PID	year
Oceania	AUSTRALIA	KX806557	2016
Central-SouthAmerica	BRAZIL	KR872956	2015
Central-SouthAmerica	BRAZIL	KU321639	2015
Central-SouthAmerica	BRAZIL	KU365777	2015
Central-SouthAmerica	BRAZIL	KU365778	2015
Central-SouthAmerica	BRAZIL	KU365779	2015
Central-SouthAmerica	BRAZIL	KU365780	2015
Central-SouthAmerica	BRAZIL	KU497555	2015
Central-SouthAmerica	BRAZIL	KU527068	2015
Central-SouthAmerica	BRAZIL	KU707826	2015
Central-SouthAmerica	BRAZIL	KU729217	2015
Central-SouthAmerica	BRAZIL	KU729218	2015
Central-SouthAmerica	BRAZIL	KU926309	2016
Central-SouthAmerica	BRAZIL	KU926310	2016
Central-SouthAmerica	BRAZIL	KU940228	2015
Central-SouthAmerica	BRAZIL	KX197192	2015
Central-SouthAmerica	BRAZIL	KX197205	2015
Central-SouthAmerica	BRAZIL	KX280026	2015
Central-SouthAmerica	BRAZIL	KX520666	2015
Central-SouthAmerica	BRAZIL	KX830930	2016
Central-SouthAmerica	BRAZIL	KY014296	2016
Central-SouthAmerica	BRAZIL	KY014297	2016
Central-SouthAmerica	BRAZIL	KY014301	2016
Central-SouthAmerica	BRAZIL	KY014307	2016
Central-SouthAmerica	BRAZIL	KY014313	2016
Central-SouthAmerica	BRAZIL	KY014317	2016
Central-SouthAmerica	BRAZIL	KY014320	2016
Central-SouthAmerica	BRAZIL	KY272991	2016
Central-SouthAmerica	BRAZIL	KY441401	2016
Central-SouthAmerica	BRAZIL	KY441402	2016
Central-SouthAmerica	BRAZIL	KY441403	2016
Central-SouthAmerica	BRAZIL	KY558999	2016
Central-SouthAmerica	BRAZIL	KY559005	2016
Central-SouthAmerica	BRAZIL	KY559007	2016
Central-SouthAmerica	BRAZIL	KY559013	2016
Central-SouthAmerica	BRAZIL	KY559015	2016
Central-SouthAmerica	BRAZIL	KY559021	2016
Central-SouthAmerica	BRAZIL	KY559027	2016
Central-SouthAmerica	BRAZIL	KY631492	2016
Central-SouthAmerica	BRAZIL	KY785426	2016
Central-SouthAmerica	BRAZIL	KY785427	2016
Central-SouthAmerica	BRAZIL	KY785429	2016
Central-SouthAmerica	BRAZIL	KY785433	2016
Central-SouthAmerica	BRAZIL	KY785450	2016
Central-SouthAmerica	BRAZIL	KY785455	2016
Central-SouthAmerica	BRAZIL	KY785456	2016
Central-SouthAmerica	BRAZIL	KY785479	2016
Central-SouthAmerica	BRAZIL	MF073357	2016
Central-SouthAmerica	BRAZIL	MF073358	2015
Central-SouthAmerica	BRAZIL	MF073359	2015
Central-SouthAmerica	BRAZIL	MF352141	2015
Sample	VENEZUELA	Sample	2016
Asia	CAMBODIA	JN860885	2010
Asia	CAMBODIA	KU955593	2010
Asia	CAMBODIA	MH158236	2010
Asia	CHINA	KU740184	2016
Asia	CHINA	KU744693	2016
Asia	CHINA	KU761560	2016
Asia	CHINA	KU761561	2016
Asia	CHINA	KU761564	2016
Asia	CHINA	KU820898	2016
Asia	CHINA	KU820899	2016
Asia	CHINA	KU866423	2016
Asia	CHINA	KU955589	2016
Asia	CHINA	KU955590	2016
Asia	CHINA	KU963796	2016
Asia	CHINA	KU997667	2016
Asia	CHINA	KX013000	2016
Asia	CHINA	KX056898	2016
Asia	CHINA	KX117076	2016
Asia	CHINA	KX185891	2016
Asia	CHINA	KX253996	2016
Asia	CHINA	KX266255	2016
Asia	CHINA	KY328290	2016
Asia	CHINA	KY927808	2016
Asia	CHINA	KY967711	2016
Asia	CHINA	MF036115	2016
Asia	CHINA	MF167360	2016
Asia	CHINA	MF593625	2016
Asia	CHINA	MG674718	2016
Asia	CHINA	MG674719	2016
Central-SouthAmerica	COLOMBIA	KU820897	2015
Central-SouthAmerica	COLOMBIA	KX087102	2015
Central-SouthAmerica	COLOMBIA	KX247646	2016
Central-SouthAmerica	COLOMBIA	KX548902	2015
Central-SouthAmerica	COLOMBIA	KY317936	2016
Central-SouthAmerica	COLOMBIA	KY317937	2016
Central-SouthAmerica	COLOMBIA	KY317938	2016
Central-SouthAmerica	COLOMBIA	KY317939	2016
Central-SouthAmerica	COLOMBIA	KY317940	2016
Central-SouthAmerica	COLOMBIA	KY785466	2016
Central-SouthAmerica	COLOMBIA	KY785469	2016
Central-SouthAmerica	COLOMBIA	KY989971	2015
Central-SouthAmerica	COLOMBIA	MF574552	2015
Central-SouthAmerica	COLOMBIA	MF574553	2015
Central-SouthAmerica	COLOMBIA	MF574554	2015
Central-SouthAmerica	COLOMBIA	MF574555	2015
Central-SouthAmerica	COLOMBIA	MF574556	2015
Central-SouthAmerica	COLOMBIA	MF574557	2015
Central-SouthAmerica	COLOMBIA	MF574558	2015
Central-SouthAmerica	COLOMBIA	MF574559	2015
Central-SouthAmerica	COLOMBIA	MF574560	2015
Central-SouthAmerica	COLOMBIA	MF574561	2015
Central-SouthAmerica	COLOMBIA	MF574562	2015
Central-SouthAmerica	COLOMBIA	MF574563	2015
Central-SouthAmerica	COLOMBIA	MF574564	2015
Central-SouthAmerica	COLOMBIA	MF574565	2015
Central-SouthAmerica	COLOMBIA	MF574566	2015
Central-SouthAmerica	COLOMBIA	MF574567	2015
Central-SouthAmerica	COLOMBIA	MF574568	2015
Central-SouthAmerica	COLOMBIA	MF574569	2015
Central-SouthAmerica	COLOMBIA	MF574570	2015
Central-SouthAmerica	COLOMBIA	MF574571	2015
Central-SouthAmerica	COLOMBIA	MF574572	2015
Central-SouthAmerica	COLOMBIA	MF574573	2015
Central-SouthAmerica	COLOMBIA	MF574574	2015
Central-SouthAmerica	COLOMBIA	MF574575	2015
Central-SouthAmerica	COLOMBIA	MF574576	2015
Central-SouthAmerica	COLOMBIA	MF574577	2015
Central-SouthAmerica	COLOMBIA	MF574578	2016
Central-SouthAmerica	COLOMBIA	MF574579	2016
Central-SouthAmerica	COLOMBIA	MF574580	2016
Central-SouthAmerica	COLOMBIA	MF574581	2016
Central-SouthAmerica	COLOMBIA	MF574582	2016
Central-SouthAmerica	COLOMBIA	MF574583	2016
Central-SouthAmerica	COLOMBIA	MF574584	2016
Central-SouthAmerica	COLOMBIA	MF574585	2016
Central-SouthAmerica	COLOMBIA	MF574586	2016
Central-SouthAmerica	COLOMBIA	MF574587	2016
Central-SouthAmerica	COLOMBIA	MF574588	2016
Central-SouthAmerica	CUBA	MF438286	2017
Central-SouthAmerica	CUBA	MH063261	2017
Central-SouthAmerica	CUBA	MH063262	2017
Central-SouthAmerica	CUBA	MH063264	2017
Central-SouthAmerica	DOMINICANREPUBLIC	KX766028	2016
Central-SouthAmerica	DOMINICANREPUBLIC	KY014300	2016
Central-SouthAmerica	DOMINICANREPUBLIC	KY014302	2016
Central-SouthAmerica	DOMINICANREPUBLIC	KY014303	2016
Central-SouthAmerica	DOMINICANREPUBLIC	KY014304	2016
Central-SouthAmerica	DOMINICANREPUBLIC	KY014305	2016
Central-SouthAmerica	DOMINICANREPUBLIC	KY014314	2016
Central-SouthAmerica	DOMINICANREPUBLIC	KY014318	2016
Central-SouthAmerica	DOMINICANREPUBLIC	KY014321	2016
Central-SouthAmerica	DOMINICANREPUBLIC	KY785415	2016
Central-SouthAmerica	DOMINICANREPUBLIC	KY785420	2016
Central-SouthAmerica	DOMINICANREPUBLIC	KY785423	2016
Central-SouthAmerica	DOMINICANREPUBLIC	KY785435	2016
Central-SouthAmerica	DOMINICANREPUBLIC	KY785441	2016
Central-SouthAmerica	DOMINICANREPUBLIC	KY785453	2016
Central-SouthAmerica	DOMINICANREPUBLIC	KY785465	2016
Central-SouthAmerica	DOMINICANREPUBLIC	KY785475	2016
Central-SouthAmerica	DOMINICANREPUBLIC	KY785476	2016
Central-SouthAmerica	DOMINICANREPUBLIC	KY785484	2016
Central-SouthAmerica	ECUADOR	KX879603	2016
Central-SouthAmerica	ECUADOR	KX879604	2016
Central-SouthAmerica	ECUADOR	MF794971	2016
Central-SouthAmerica	FRENCHGUIANA	KU758877	2015
Oceania	FRENCHPOLYNESIA	KJ776791	2013
Oceania	FRENCHPOLYNESIA	KX369547	2013
Oceania	FRENCHPOLYNESIA	KX447509	2013
Oceania	FRENCHPOLYNESIA	KX447510	2013
Oceania	FRENCHPOLYNESIA	KX447511	2014
Oceania	FRENCHPOLYNESIA	KX447512	2013
Oceania	FRENCHPOLYNESIA	KX447513	2013
Oceania	FRENCHPOLYNESIA	KX447514	2014
Oceania	FRENCHPOLYNESIA	KX447515	2013
Oceania	FRENCHPOLYNESIA	KX447516	2014
Oceania	FRENCHPOLYNESIA	KX447517	2014
Oceania	FRENCHPOLYNESIA	KY766069	2013
Oceania	FRENCHPOLYNESIA	MG827392	2013
Central-SouthAmerica	GUATEMALA	KU501216	2015
Central-SouthAmerica	GUATEMALA	KU501217	2015
Central-SouthAmerica	GUATEMALA	MF801378	2016
Central-SouthAmerica	HAITI	KU509998	2014
Central-SouthAmerica	HAITI	KY415986	2014
Central-SouthAmerica	HAITI	KY415987	2014
Central-SouthAmerica	HAITI	KY415988	2014
Central-SouthAmerica	HAITI	KY415989	2014
Central-SouthAmerica	HAITI	KY415990	2014
Central-SouthAmerica	HAITI	KY415991	2014
Central-SouthAmerica	HONDURAS	KX262887	2016
Central-SouthAmerica	HONDURAS	KX694534	2015
Central-SouthAmerica	HONDURAS	KX906952	2016
Central-SouthAmerica	HONDURAS	KY014306	2016
Central-SouthAmerica	HONDURAS	KY014310	2016
Central-SouthAmerica	HONDURAS	KY014312	2016
Central-SouthAmerica	HONDURAS	KY014315	2016
Central-SouthAmerica	HONDURAS	KY014319	2016
Central-SouthAmerica	HONDURAS	KY328289	2016
Central-SouthAmerica	HONDURAS	KY693676	2016
Central-SouthAmerica	HONDURAS	KY693677	2016
Central-SouthAmerica	HONDURAS	KY785414	2016
Central-SouthAmerica	HONDURAS	KY785418	2016
Central-SouthAmerica	HONDURAS	KY785442	2016
Central-SouthAmerica	HONDURAS	KY785448	2016
Central-SouthAmerica	HONDURAS	KY785452	2016
Central-SouthAmerica	HONDURAS	MF801381	2016
Central-SouthAmerica	HONDURAS	MF801384	2016
Central-SouthAmerica	HONDURAS	MF801387	2016
Central-SouthAmerica	HONDURAS	MF801389	2016
Asia	INDONESIA	KU179098	2014
Europe	ITALY	KU853012	2016
Europe	ITALY	KU853013	2016
Europe	ITALY	KU991811	2016
Europe	ITALY	KX269878	2016
Europe	ITALY	KY003153	2016
Europe	ITALY	KY003154	2016
Central-SouthAmerica	JAMAICA	KY785419	2016
Central-SouthAmerica	JAMAICA	KY785424	2016
Asia	JAPAN	LC190723	2016
Asia	JAPAN	LC191864	2016
Asia	JAPAN	LC219720	2016
Asia	JAPAN	LC331561	2016
Asia	JAPAN	LC369584	2017
Central-SouthAmerica	MARTINIQUE	KU647676	2015
Central-SouthAmerica	MEXICO	KU922923	2016
Central-SouthAmerica	MEXICO	KU922960	2016
Central-SouthAmerica	MEXICO	KX766029	2016
Central-SouthAmerica	MEXICO	KY120348	2016
Central-SouthAmerica	MEXICO	KY120349	2016
Central-SouthAmerica	MEXICO	KY606272	2016
Central-SouthAmerica	MEXICO	KY606273	2016
Central-SouthAmerica	MEXICO	KY631493	2015
Central-SouthAmerica	MEXICO	KY631494	2015
Central-SouthAmerica	MEXICO	MF801391	2016
Central-SouthAmerica	MEXICO	MF801395	2016
Central-SouthAmerica	MEXICO	MF801396	2016
Central-SouthAmerica	MEXICO	MF801398	2016
Central-SouthAmerica	MEXICO	MF801402	2016
Central-SouthAmerica	MEXICO	MF801403	2016
Central-SouthAmerica	MEXICO	MF801406	2016
Central-SouthAmerica	MEXICO	MF801408	2016
Central-SouthAmerica	MEXICO	MF801410	2016
Central-SouthAmerica	MEXICO	MF801412	2016
Central-SouthAmerica	MEXICO	MF801413	2016
Central-SouthAmerica	MEXICO	MF801414	2016
Central-SouthAmerica	MEXICO	MF801417	2016
Central-SouthAmerica	MEXICO	MF801418	2016
Central-SouthAmerica	MEXICO	MG494697	2016
Central-SouthAmerica	MEXICO	MG595216	2016
Central-SouthAmerica	MEXICO	MH157202	2016
Central-SouthAmerica	MEXICO	MH157208	2016
Central-SouthAmerica	MEXICO	MH157213	2016
Oceania	MICRONESIA	EU545988	2007
Central-SouthAmerica	NICARAGUA	KX421194	2016
Central-SouthAmerica	NICARAGUA	KX421195	2016
Central-SouthAmerica	NICARAGUA	KY765317	2016
Central-SouthAmerica	NICARAGUA	KY765318	2016
Central-SouthAmerica	NICARAGUA	KY765320	2016
Central-SouthAmerica	NICARAGUA	KY765321	2016
Central-SouthAmerica	NICARAGUA	KY765322	2016
Central-SouthAmerica	NICARAGUA	KY765323	2016
Central-SouthAmerica	NICARAGUA	KY765324	2016
Central-SouthAmerica	NICARAGUA	KY765325	2016
Central-SouthAmerica	NICARAGUA	KY765326	2016
Central-SouthAmerica	NICARAGUA	KY765327	2016
Central-SouthAmerica	NICARAGUA	MF434516	2016
Central-SouthAmerica	NICARAGUA	MF434517	2016
Central-SouthAmerica	NICARAGUA	MF434521	2016
Central-SouthAmerica	NICARAGUA	MF434522	2016
Central-SouthAmerica	NICARAGUA	MF801426	2016
Central-SouthAmerica	PANAMA	KX156774	2015
Central-SouthAmerica	PANAMA	KX156775	2015
Central-SouthAmerica	PANAMA	KX156776	2015
Central-SouthAmerica	PANAMA	KX198135	2016
Central-SouthAmerica	PERU	KY693678	2016
Central-SouthAmerica	PERU	KY693679	2016
Asia	PHILIPPINES	KU681082	2012
Central-SouthAmerica	PUERTORICO	KU501215	2015
Central-SouthAmerica	PUERTORICO	KX087101	2015
Central-SouthAmerica	PUERTORICO	KX377337	2015
Central-SouthAmerica	PUERTORICO	KX601168	2015
Central-SouthAmerica	PUERTORICO	KY785462	2016
Central-SouthAmerica	PUERTORICO	KY785464	2016
Central-SouthAmerica	PUERTORICO	MH158237	2015
Europe	RUSSIA	MF098766	2016
Europe	RUSSIA	MF098768	2016
Europe	RUSSIA	MF098769	2016
Europe	RUSSIA	MF098771	2017
Europe	RUSSIA	MF664436	2016
Asia	SINGAPORE	KX813683	2016
Asia	SINGAPORE	KX827309	2016
Asia	SINGAPORE	KY241671	2016
Asia	SINGAPORE	KY241673	2016
Asia	SINGAPORE	KY241675	2016
Asia	SINGAPORE	KY241676	2016
Asia	SINGAPORE	KY241677	2016
Asia	SINGAPORE	KY241678	2016
Asia	SINGAPORE	KY241679	2016
Asia	SINGAPORE	KY241680	2016
Asia	SINGAPORE	KY241681	2016
Asia	SINGAPORE	KY241682	2016
Asia	SINGAPORE	KY241683	2016
Asia	SINGAPORE	KY241684	2016
Asia	SINGAPORE	KY241685	2016
Asia	SINGAPORE	KY241686	2016
Asia	SINGAPORE	KY241687	2016
Asia	SINGAPORE	KY241688	2016
Asia	SINGAPORE	KY241689	2016
Asia	SINGAPORE	KY241690	2016
Asia	SINGAPORE	KY241691	2016
Asia	SINGAPORE	KY241692	2016
Asia	SINGAPORE	KY241693	2016
Asia	SINGAPORE	KY241694	2016
Asia	SINGAPORE	KY241695	2016
Asia	SINGAPORE	KY241696	2016
Asia	SINGAPORE	KY241697	2016
Asia	SINGAPORE	KY241698	2016
Asia	SINGAPORE	KY241699	2016
Asia	SINGAPORE	KY241700	2016
Asia	SINGAPORE	KY241701	2016
Asia	SINGAPORE	KY241702	2016
Asia	SINGAPORE	KY241703	2016
Asia	SINGAPORE	KY241704	2016
Asia	SINGAPORE	KY241705	2016
Asia	SINGAPORE	KY241706	2016
Asia	SINGAPORE	KY241707	2016
Asia	SINGAPORE	KY241708	2016
Asia	SINGAPORE	KY241709	2016
Asia	SINGAPORE	KY241710	2016
Asia	SINGAPORE	KY241711	2016
Asia	SINGAPORE	KY241712	2016
Asia	SINGAPORE	KY241713	2016
Asia	SINGAPORE	KY241714	2016
Asia	SINGAPORE	KY241715	2016
Asia	SINGAPORE	KY241716	2016
Asia	SINGAPORE	KY241717	2016
Asia	SINGAPORE	KY241718	2016
Asia	SINGAPORE	KY241719	2016
Asia	SINGAPORE	KY241720	2016
Asia	SINGAPORE	KY241721	2016
Asia	SINGAPORE	KY241722	2016
Asia	SINGAPORE	KY241723	2016
Asia	SINGAPORE	KY241724	2016
Asia	SINGAPORE	KY241725	2016
Asia	SINGAPORE	KY241726	2016
Asia	SINGAPORE	KY241727	2016
Asia	SINGAPORE	KY241728	2016
Asia	SINGAPORE	KY241729	2016
Asia	SINGAPORE	KY241730	2016
Asia	SINGAPORE	KY241731	2016
Asia	SINGAPORE	KY241732	2016
Asia	SINGAPORE	KY241733	2016
Asia	SINGAPORE	KY241734	2016
Asia	SINGAPORE	KY241735	2016
Asia	SINGAPORE	KY241736	2016
Asia	SINGAPORE	KY241737	2016
Asia	SINGAPORE	KY241738	2016
Asia	SINGAPORE	KY241739	2016
Asia	SINGAPORE	KY241740	2016
Asia	SINGAPORE	KY241741	2016
Asia	SINGAPORE	KY241742	2016
Asia	SINGAPORE	KY241743	2016
Asia	SINGAPORE	KY241744	2016
Asia	SINGAPORE	KY241745	2016
Asia	SINGAPORE	KY241746	2016
Asia	SINGAPORE	KY241747	2016
Asia	SINGAPORE	KY241748	2016
Asia	SINGAPORE	KY241749	2016
Asia	SINGAPORE	KY241750	2016
Asia	SINGAPORE	KY241751	2016
Asia	SINGAPORE	KY241752	2016
Asia	SINGAPORE	KY241753	2016
Asia	SINGAPORE	KY241754	2016
Asia	SINGAPORE	KY241755	2016
Asia	SINGAPORE	KY241756	2016
Asia	SINGAPORE	KY241757	2016
Asia	SINGAPORE	KY241758	2016
Asia	SINGAPORE	KY241759	2016
Asia	SINGAPORE	KY241760	2016
Asia	SINGAPORE	KY241761	2016
Asia	SINGAPORE	KY241762	2016
Asia	SINGAPORE	KY241763	2016
Asia	SINGAPORE	KY241764	2016
Asia	SINGAPORE	KY241765	2016
Asia	SINGAPORE	KY241766	2016
Asia	SINGAPORE	KY241767	2016
Asia	SINGAPORE	KY241768	2016
Asia	SINGAPORE	KY241770	2016
Asia	SINGAPORE	KY241771	2016
Asia	SINGAPORE	KY241772	2016
Asia	SINGAPORE	KY241773	2016
Asia	SINGAPORE	KY241788	2016
Asia	SINGAPORE	MF988734	2017
Asia	SINGAPORE	MH255601	2016
Asia	SOUTHKOREA	KY120352	2016
Asia	SOUTHKOREA	KY120353	2016
Asia	SOUTHKOREA	KY553111	2016
Central-SouthAmerica	SURINAME	KU312312	2015
Central-SouthAmerica	SURINAME	KU937936	2016
Central-SouthAmerica	SURINAME	KY348640	2016
Asia	TAIWAN	KY126351	2016
Asia	TAIWAN	MF692778	2016
Asia	THAILAND	KU681081	2014
Asia	THAILAND	KX051560	2013
Asia	THAILAND	KX051561	2013
Asia	THAILAND	KX051562	2015
Asia	THAILAND	KX694532	2013
Asia	THAILAND	KY272987	2016
Asia	THAILAND	MG645981	2006
Asia	THAILAND	MH119185	2016
North-America	USA	KU870645	2016
North-America	USA	KX051563	2016
North-America	USA	KX827268	2016
North-America	USA	KX832731	2016
North-America	USA	KX842449	2016
North-America	USA	KX922703	2016
North-America	USA	KX922704	2016
North-America	USA	KX922705	2016
North-America	USA	KX922706	2016
North-America	USA	KX922707	2016
North-America	USA	KY014295	2016
North-America	USA	KY014298	2016
North-America	USA	KY014316	2016
North-America	USA	KY014325	2016
North-America	USA	KY075932	2016
North-America	USA	KY075933	2016
North-America	USA	KY075934	2016
North-America	USA	KY075935	2016
North-America	USA	KY075936	2016
North-America	USA	KY325464	2016
North-America	USA	KY325465	2016
North-America	USA	KY325467	2016
North-America	USA	KY325468	2016
North-America	USA	KY325469	2016
North-America	USA	KY325472	2016
North-America	USA	KY325473	2016
North-America	USA	KY325476	2016
North-America	USA	KY325477	2016
North-America	USA	KY325479	2016
North-America	USA	KY785445	2016
North-America	USA	KY785459	2016
North-America	USA	MF159531	2017
Central-SouthAmerica	VENEZUELA	KX702400	2016
Central-SouthAmerica	VENEZUELA	KX893855	2016
Central-SouthAmerica	VENEZUELA	KY693680	2016
