# Supplementary material for: A longitudinal systems immunologic investigation of acute Zika virus infection in an individual infected while traveling to Caracas, Venezuela
Source: PLoS Negl Trop Dis. 2018 Dec 31;12(12):e0007053. doi: 10.1371/journal.pntd.0007053 (PMC6329527; doi:10.1371/journal.pntd.0007053)
Supplement: S2 Table — (XLS) [file pntd.0007053.s006.xls]

## Sheet: Sheet1
Table S2. Frequency of CD4 T helper (Th) subsets based on the expression of chemokine receptors (Th1: CCR6-CCR4-CXCR3+; Th2: CCR6-CCR4+CXCR3-; Th1/17: CCR6+CCR4-CXCR3+; and Th17: CCR6+CCR4+CXCR3-) on specified days post onset of symptoms (POS).
Frequency of CD4+ CD45RA+ T cells
Days POS	Th1	Th2	Th1/17	Th17
d3	8.18	15.1	13.5	23.5
d6	9.64	18.1	8.02	26.2
d17	12.5	18.3	17.3	21
d48	6.82	13.9	10.4	23.3
Frequency of CD4+ CD45RA- T cells
Days POS	Th1	Th2	Th1/17	Th17
d3	4.55	0.92	9.17	9.17
d6	2.31	0.38	4.13	4.13
d17	4.73	0.98	5.58	9.89
d48	3.82	1.05	7.83	8.03
